# Supplementary material for: Eco-Friendly g-C3N4/Carboxymethyl Cellulose/Alginate Composite Hydrogels for Simultaneous Photocatalytic Degradation of Organic Dye Pollutants
Source: Int J Mol Sci. 2024 Jul 19;25(14):7896. doi: 10.3390/ijms25147896 (PMC11277058; doi:10.3390/ijms25147896)
Supplement: Supplementary file 1 [file ijms-25-07896-s001.zip]

Archive with 1 entries (1 files):
- ijms-3089972-supplementary.pdf
